# Supplementary material for: A Highly Sensitive BRET-Based Reporter for Live-Cell Detection of HIV-1 Protease Activity and Inhibitor Screening
Source: Viruses. 2025 Oct 19;17(10):1391. doi: 10.3390/v17101391 (PMC12567724; doi:10.3390/v17101391)
Supplement: Supplementary file 1 [file viruses-17-01391-s001.zip]

Archive with 1 entries (1 files):
- viruses-3654539-supplementary.pdf
